# Supplementary material for: A randomised crossover trial of five cryocompression devices’ ability to reduce skin temperature of the knee
Source: PLoS One. 2024 Jan 16;19(1):e0296634. doi: 10.1371/journal.pone.0296634 (PMC10790989; doi:10.1371/journal.pone.0296634)
Supplement: S1 Dataset — (XLSX) [file pone.0296634.s003.xlsx]

## Sheet: Raw data
Participant demographics						Group A: Physiolab S1 skin temperature & comfort rating											Group B: Breg Vpulse skin temperature & comfort rating										Group C: Cryo/Cuff skin temperature & comfort rating										Group D: GameReady skin temperature & comfort rating											Group E: Gel Wrap skin temperature & comfort rating
Age (y)	Sex (M/F)	Leg (L/R)	Height (m)	Mass (kg)	BMI kg/m2	Ambient	Baseline	5 mins	10 mins	15 mins	20 mins	25 mins	30 mins	35 mins	40 mins	Comfort	Ambient	Baseline	5 mins	10 mins	15 mins	20 mins	25 mins	30 mins	35 mins	Comfort	Ambient	Baseline	5 mins	10 mins	15 mins	20 mins	25 mins	30 mins	35 mins	Comfort	Ambient	Baseline	5 mins	10 mins	15 mins	20 mins	25 mins	30 mins	35 mins	40 mins	Comfort	Ambient	Baseline
32	M	Right	1.79	77.8	24.2814	21.8	30.4	17.2	16.9	14.3	13.7	13.1	12.8	16.3		Comfortable	21.9	32.3	25.1	23.6	20.3	20	18.7	16.7		Neutral	20.8	29.6	13.8	12	12.2	15.1	13.8	8.6	17.8	Comfortable	21.3	30.9	22.5	22.3	20.9	16.9	16.1	15.1			Uncomfortable	20.6	30.2
21	M	Left	1.72	62.9	21.2615	21.4	31.2	15.6	15.2	13.3	13.2	12.9	12.4	14.5	18	Comfortable	23.9	31.3	26.3	23.6	21.1	18.9	17.9	16.7		Comfortable	21.8	31.2	23.8	22.1	20.8	20.1	19	18.3		Comfortable	23.2	33.3	21.1	16.8	14.5	13.1	12.5	12.1	18.3		Neutral	23.3	31.7
25	F	Left	1.75	68.7	22.4327	21.6	30.2	20.9	20	16.4	16.1	15.2	14.5	17.2		Comfortable	20.7	30.5	19.7	18.6	17.3	14.5	14.4	14	21.1	Comfortable	21.6	30.3	25.9	24.8	24.6	22.4	21.8	20.2		Comfortable	21.2	29.1	21.9	21.1	17.5	15.6	14.7	13.1	13.9	18.4	Comfortable	20.6	29.9
27	M	Right	1.81	81.5	24.8771	21.4	31.1	18.5	17.4	14.9	13.9	13.3	12.8	20.7		Neutral	20.1	31.9	22.4	18.5	16.6	15.6	15.5	13.4	23.6	Comfortable	21.9	31.6	26.2	24.7	23.2	22	20.5	20		Comfortable	22.2	32.5	23.4	21.6	18.6	16.1	14.2	13.7	16.4		Neutral	21.1	32.1
40	F	Left	1.57	59.4	24.0983	20.6	32	21.2	20.3	17.7	16.4	15.4	15			Comfortable	19.6	32.5	26.6	27.8	25.4	24	24.1	22.5		Neutral	22.5	35.5	24.8	22.8	21.7	20	19.9	18.8		Very comfortable	20.6	33	22.7	16.2	14.8	14.7	13.8	13.5	19.4		Neutral	22.7	36.1
19	M	Left	1.83	75.3	22.485	21.4	31.7	17.7	15.8	15	14.2	13.3	13.2	18.2		Comfortable	20.8	30.4	28.3	23.6	22.4	19.7	18.1	16.9		Very comfortable	19.8	29.9	27.6	21.9	20.1	18.1	17.8	16.5		Comfortable	21.7	32.4	20	17.8	14.2	12.9	11.5	11.3	22.5		Very comfortable	21.4	30.8
24	M	Right	1.72	76.3	25.791	20.3	33.5	20.1	17.4	16.1	15.4	14.6	14.1	20.6		Very comfortable	20.8	32.6	26	23.8	20.7	17.7	17.5	16.6		Comfortable	21.2	28.4	27.9	27.2	26.1	24.2	23	19.3		Neutral	20.6	30.8	20.2	18.9	15.7	14.1	12.7	11.4	16.8		Comfortable	21.6	33.5
20	F	Left	1.68	51.2	18.1406	23.8	33.1	21	19.5	15.8	15.5	14.8	14.1	20.9		Comfortable	21.8	30.3	23.1	19.2	16.7	16.1	14.9	13.3	21.3	Uncomfortable	19.4	29.6	22.7	22	21.1	19.3	19.7	18.3		Comfortable	23.4	31.3	22.7	17.1	14.2	13.5	11.2	10.2	17.3		Neutral	20.5	30.7
21	M	Right	1.85	94	27.4653	23	29.6	20	17	15.7	15.2	14.7	14.2	18.2		Neutral	22.4	28	26.6	22.5	18.7	17.8	16.1	14.8	20.1	Very comfortable	21.7	28.4	23.3	19.2	19.6	17.9	17.5	16.8		Comfortable	21.6	28.2	19.8	17.5	15.1	14.7	13.5	12.4	18.3		Uncomfortable	22.3	31.1
20	M	Left	1.68	86	30.4705	21	29	21.6	20.7	16.5	15.4	15.2	14.5	16.6		Comfortable	19.2	30.3	28.5	25.7	23.3	22.1	19.5	18.5		Comfortable	23.9	32	24.1	25.5	20	19.4	18	17.7		Very comfortable	21.2	32.3	22.1	15.7	12.8	12.1	11.7	10.8	16.3		Comfortable	21.8	31.8
22	M	Right	1.78	83.7	26.4171	23.2	31.7	21.7	18.6	17.3	17.2	16	15.6			Very comfortable	21.5	31.3	24.9	20.2	19.9	16.8	13.8	13.4	22	Very comfortable	22.5	32.4	31	26.9	22.2	20.8	19.4	19.3		Very comfortable	22.6	30.3	14.9	13.9	13.3	14	12.7	11.6	20		Comfortable	21	30.8
25	M	Left	1.77	78.2	24.9609	20.4	30.7	17.5	15.9	15.5	14.7	13.8	13.5	15.6		Comfortable	20.8	30	28.5	23.3	21.8	19.3	16.5	16.5		Comfortable	24.2	31.1	23.7	19.8	19.2	17.2	17.2	15.4		Very comfortable	21.4	31.3	20.9	20	15.9	14.7	12.7	12.2	12.7	17.6	Comfortable	23.4	29.1
36	F	Right	1.69	77.2	27.0299	21	30.4	20.2	16.6	15.4	14.5	14.3	13.8	15.7		Very comfortable	21.1	33.5	29.6	22.4	19.6	19.5	16.6	15.2		Very comfortable	21.4	33	22.8	20.3	20.5	17.3	17.5	15.9		Very comfortable	25.5	34.2	20.5	19.4	16.7	15.2	14.7	13.3	17.9		Comfortable	21.8	32.7
21	M	Left	1.87	73.3	20.9614	23	29.1	20.7	18.8	18	15.7	15.5	14.7	14.9	19.3	Comfortable	19.5	30.5	29.7	28.2	24.3	23.9	22.2	20.1		Comfortable	20	30.7	22	19.3	18.1	17	16.4	15.1		Very comfortable	21.2	32.4	26	24.4	18.7	17.1	15	13.5	17.5		Uncomfortable	21.8	29.5
21	F	Right	1.68	67.8	24.0221	21.8	31.4	16.9	16.1	14.2	13.9	13.4	13.1	18.4		Comfortable	21.3	29.8	28.9	24.9	23.5	22.2	19.5	19		Comfortable	20.3	30.7	23.1	23.2	19.7	17.6	17.1	16.8		Comfortable	20.4	33.4	18.8	17.8	15.3	13.8	13.5	12.5	17.2		Neutral	22.6	31.8
39	M	Left	1.82	83.6	25.2385	21.6	32.2	22.5	21.2	17.6	16.7	15.9	14.6	17.3		Neutral	21.6	30.6	23.5	22.1	19.5	16.7	15.6	15.1		Comfortable	22.4	30.4	28.1	24.5	26	25.4	23.5	21.8		Comfortable	20	31.9	29.2	25	21.9	20.2	18.4	16.4			Neutral	23.7	31.5
36	M	Right	1.82	89.4	26.9895	22.3	33	22.2	18.9	15.9	14.9	14.2	13.8	16.4		Neutral	22.2	30.8	27.7	26.1	21.8	20	18.2	16.6		Neutral	22.6	30.2	20.1	18.8	17.6	15.9	15.2	14.5	18.4	Comfortable	21.4	32.2	16.7	15.5	14	12.5	12	11.3	19.7		Neutral	21.1	31.3
36	M	Left	1.76	85.8	27.6989	21.8	32.6	21.2	20.5	17.2	15.2	14.2	13.8	20		Very comfortable	20.8	34	30.6	29.7	27.4	26.6	24.2	23.4		Very comfortable	21.8	34.6	25.4	22.5	20.8	19.9	19.2	17.5		Very comfortable	20.6	33.2	27.4	25.5	23.6	20	18.1	15.6			Very comfortable	21.6	32.5
40	F	Left	1.74	75.4	24.9042	21.8	32.4	22.9	19.4	17.4	16.1	15.8	14.2	15		Comfortable	22.8	33.1	28.5	23.7	22.2	20	18.9	17.2		Comfortable	21	30.9	24.7	20.2	18.4	17	16.4	15.5		Neutral	22.2	32.3	24.2	21.7	19.6	17.2	15.9	14.1	15.4		Uncomfortable	21.6	31.1
22	M	Left	1.77	90.9	29.0147	21.1	32	20.6	20.7	17	16.3	15.9	14.6	15.5		Comfortable	23	30.4	20.4	21.3	18.4	13.9	15.3	15		Very comfortable	21.4	33.4	22.3	17.7	15.4	12.8	12.4	12	21.8	Neutral	21.8	36.2	23.9	21.1	19	18	16	15.2			Neutral	22.2	31.8
21	M	Right	1.9	91.2	25.2632	21.3	31.6	19.5	16.9	15.3	13.8	13.7	12.9	13.6	19.9	Very comfortable	21.2	30.3	26.8	24.2	23	19.6	18.7	18		Very comfortable	21.9	30	19.4	14.4	11.6	11	11	10.4	15.8	Very comfortable	23.5	29.2	19.6	17.5	15.2	13.2	12.8	11.4	20.8		Very comfortable	21	32.9
29	M	Right	1.73	85.9	28.7013	21.8	31	22.6	20.9	17.8	15.6	15	14.5	16.3		Comfortable	22.6	30.1	21.4	20.9	19	17.8	17	16.1		Comfortable	21.7	32	25.3	25.6	21	20.7	19.2	18.1		Very comfortable	23.3	34.3	24.4	23.3	17.6	17	16.1	14.5	20.9		Neutral	20.6	29.8
21	F	Right	1.69	62.3	21.813	21.2	20.8	17.3	16.7	15.7	13.1	12.8	12.9	17.1		Comfortable	22.2	32.7	29.6	25.5	23.9	24.5	20.2	18.2		Comfortable	20.8	30	26.3	25.3	24.5	22.8	22.2	21.1		Comfortable	23	30.5	20.3	17.5	15	14.3	13.7	12.8	21.9		Comfortable	23.3	30.4
21	M	Left	1.79	79.2	24.7183	22.2	30.7	19.5	19	16.8	16.3	15.3	14.5	16.7		Very comfortable	21.4	28.7	28.2	25	19.9	18.5	17.5	16.7		Very comfortable	22.8	31.1	22.4	18.8	19.5	19.1	16.5	16.3		Comfortable	21.6	31.9	23.2	19.2	16.7	16.3	14.4	14.1	17.7		Very comfortable	22.4	29.8
20	M	Right	1.88	75.7	21.4181	21.4	30.5	19.2	17.1	15.4	14.3	13.7	13.3	17.7		Very comfortable	21.4	30.1	25.9	23.9	21.8	20.6	18.7	17.8		Very comfortable	22.8	31	23.7	21.7	19.6	18.6	19.3	16.1		Comfortable	22.3	30.3	25.9	19.3	15.7	17.1	15.5	15.5			Comfortable	24.9	31.9
20	F	Left	1.66	64.4	23.3706	21.6	33.8	17.2	16	14.5	14.2	13.8	13.2	15.2		Comfortable	21.9	32.1	29.8	28	23.5	21.5	20.5	18.9		Comfortable	22.7	33.6	25.4	24.1	21.9	20.1	19.6	18.9		Comfortable	22.5	29.5	20.6	17.1	15.8	13.5	12.2	10.7	17.1		Comfortable	22.6	31.7
23	F	Right	1.62	75	28.578	23.1	31.7	22.1	18.3	16.9	15.7	15.3	14.9	22.7		Comfortable	22.2	31.5	30.3	24.1	21.9	21.3	20.1	19		Comfortable	22.2	30.8	23.3	23.9	20.7	17.7	18.7	17.1		Comfortable	20.8	31.2	22.2	19.2	18	15.9	14.3	12.9	19		Comfortable	21.2	30.8
30	F	Right	1.8	68.4	21.1111	21.1	33.1	19.9	18.9	16.7	15.5	14.9	14.5	16		Comfortable	21.6	30.8	24.7	23.4	20	19	17.4	16.2		Comfortable	20.8	27.2	21.3	19.1	18.4	17.2	16.7	15.7		Comfortable	23.2	31.7	19.9	18	14.4	12.9	12.4	11.5	19.1		Comfortable	21.4	29.3
48	F	Left	1.76	81.4	26.2784	23.3	31.2	18.9	16.1	15.8	15.3	14.8	14.1	18.6		Comfortable	24.3	34.1	32.3	29.1	28.8	26.3	23.5	23.1		Very comfortable	20.8	32.9	26.8	24.6	23.5	20.7	19.7	19.5		Very comfortable	23.5	35	21.2	19.7	17	15.6	13.1	13	15.1		Uncomfortable	20.8	33
18	F	Right	1.65	64.6	23.7282	21.6	33.7	22.6	19.3	16.2	15.6	14.9	14.2	16.6		Comfortable	21.6	31.9	29.4	25.2	23.8	22.2	19.7	18.4		Comfortable	21.2	30.4	27.3	24.6	23.6	20.2	21.1	18.8		Comfortable	21.8	33	22.6	21.7	18.9	17.3	15.5	14.8	17.7		Comfortable	21.6	32.1
MEAN	MALES	LEFT	MEAN	MEAN	MEAN	MEAN	MEAN	MEAN	MEAN	MEAN	MEAN	MEAN	MEAN	MEAN	MEAN		MEAN	MEAN	MEAN	MEAN	MEAN	MEAN	MEAN	MEAN	MEAN		MEAN	MEAN	MEAN	MEAN	MEAN	MEAN	MEAN	MEAN	MEAN		MEAN	MEAN	MEAN	MEAN	MEAN	MEAN	MEAN	MEAN	MEAN	MEAN		MEAN	MEAN
26.6	18	15	1.75267	76.2167	24.784	21.7633	31.18	19.9667	18.2033	16.0767	15.12	14.5233	13.9433	17.2321	19.0667		21.54	31.2133	26.7767	23.9367	21.55	19.8867	18.36	17.2433	21.62		21.6633	31.0967	24.15	21.9167	20.3867	18.9167	18.31	17.01	18.45		21.9867	31.9267	21.96	19.3933	16.6867	15.3167	14.03	13.0167	17.956	18		21.8833	31.39
SD	FEMALES	RIGHT	SD	SD	SD	SD	SD	SD	SD	SD	SD	SD	SD	SD	SD		SD	SD	SD	SD	SD	SD	SD	SD	SD		SD	SD	SD	SD	SD	SD	SD	SD	SD		SD	SD	SD	SD	SD	SD	SD	SD	SD	SD		SD	SD
8.04127	12	15	0.0793479	10.418	2.82848	0.880236	2.33908	2.00454	1.80086	1.18342	1.05484	0.959412	0.781106	2.17716	0.971253		1.16252	1.46022	3.17335	2.89464	2.89444	3.19641	2.71695	2.63788	1.29885		1.10749	1.80621	3.18842	3.54061	3.37084	3.04111	2.85975	2.93415	2.49466		1.21136	1.79884	2.94883	2.89958	2.59359	2.1001	1.84506	1.64003	2.34735	0.565685		1.06741	1.45017
						MEDIAN	MEDIAN	MEDIAN	MEDIAN	MEDIAN	MEDIAN	MEDIAN	MEDIAN	MEDIAN	MEDIAN		MEDIAN	MEDIAN	MEDIAN	MEDIAN	MEDIAN	MEDIAN	MEDIAN	MEDIAN	MEDIAN		MEDIAN	MEDIAN	MEDIAN	MEDIAN	MEDIAN	MEDIAN	MEDIAN	MEDIAN	MEDIAN		MEDIAN	MEDIAN	MEDIAN	MEDIAN	MEDIAN	MEDIAN	MEDIAN	MEDIAN	MEDIAN	MEDIAN		MEDIAN	MEDIAN
						21.6	31.5	20.15	18.45	16	15.35	14.75	14.1	16.65	19.3		21.55	30.8	27.25	23.75	21.8	19.65	18.15	16.7	21.3		21.7	30.85	23.95	22.3	20.6	19.2	18.85	17.3	18.1		21.75	32.05	22	19.2	15.85	14.95	13.75	12.95	17.7	18		21.6	31.4
						0.875	1.8	2.9	2.725	1.575	1.475	1.55	1.275	2.575	0.95	IQR	1.4	1.95	4.325	3	3.775	4.15	3.125	3.05	0.9	IQR	1.625	1.95	3.4	5.175	2.85	3.35	2.9	3.125	1.95	IQR	1.7	2.175	3.125	3.975	3.6	3.4	2.675	2.575	2.6	0.4	IQR	1.45	1.575
						21.225	30.55	18.6	16.75	15.4	14.225	13.725	13.225	15.675	18.65	Q1	20.8	30.3	24.95	22.425	19.675	17.8	16.525	15.425	21.1	Q1	20.85	30.05	22.725	19.425	19.275	17.225	16.8	15.75	17.3	Q1	21.2	30.825	20.225	17.5	14.85	13.575	12.7	11.525	16.8	17.8	Q1	21.1	30.475
						22.1	32.35	21.5	19.475	16.975	15.7	15.275	14.5	18.25	19.6	Q3	22.2	32.25	29.275	25.425	23.45	21.95	19.65	18.475	22	Q3	22.475	32	26.125	24.6	22.125	20.575	19.7	18.875	19.25	Q3	22.9	33	23.35	21.475	18.45	16.975	15.375	14.1	19.4	18.2	Q3	22.55	32.05
[truncated: 8 more columns]
